# Supplementary material for: Correlations of expression of nuclear and mitochondrial genes in triploid fish
Source: G3 (Bethesda). 2022 Aug 4;12(9):jkac197. doi: 10.1093/g3journal/jkac197 (PMC9434317; doi:10.1093/g3journal/jkac197)
Supplement: jkac197_Supplementary_Data_File_S2 [file jkac197_supplementary_data_file_s2.xls]

## Sheet: Sheet1
Blastula period		Gastrula period		Segmentation period		Hatching period
up-regulated expressed gene in R2C	up-regulated expressed gene in RC2	up-regulated expressed gene in R2C	up-regulated expressed gene in RC2	up-regulated expressed gene in R2C	up-regulated expressed gene in RC2	up-regulated expressed gene in R2C	up-regulated expressed gene in RC2
LACTB	ATP5O	AK3	TOMM22	AK3	SDHC	RPL35A	MRPL4
SLC25A28	PRDX5	TOMM40L	BAX	NIPSNAP1	TSPO	RPS14	IDH1
ECHS1	NDUFB4	NIPSNAP1	ETFB	RPS14	NDUFS7	AKR7A2	ATP5F1
ACSF2	COMTD1	RPL35A	COX11	RPL35A	NDUFA11	NIPSNAP1	HIGD2A
SARS	NDUFA11	AKR7A2	AK2	TCIRG1	ATP5L	AGMAT	CHCHD2
CCDC90B	NDUFA7	RPS14	MDH2	GLYCTK	AUH	DMGDH	C21orf33
COQ6	RPL10A	TCIRG1	NDUFS7	AKR7A2	IDH1	MTHFD1L	ABCF2
ACLY	UCP2	KYNU	C21orf33	RDH14	ATP5A1	HSD17B8	GFER
LONP1	DUSP26	SIRT3	NDUFAB1	CCDC51	NIF3L1	MRPL40	NDUFB4
ADCK2	ATP5B	ETHE1	NDUFS6	ACSL4	HIGD2A	MTHFD2	MRPL16
TRAP1	MRPL53	SLC25A40	NDUFA8	SLC25A40	MRPL53	PXMP2	MRPL53
COX18	RPL34	SLC30A6	COX7A2L	MTHFD1L	RPL34	PYCR1	DNAJC15
MRPS23	ATP5L	MMACHC	MRPL53	KYNU	ACO2	SFXN2	DHRS4
PDSS1	AGXT	NME4	TMEM70	MRPL40	MPV17	RANGRF	IMMP2L
MTIF2	HK1	CCDC51	VDAC2	MPV17L2	PRDX1	ECHS1	MDH1
CARS2	NDUFB11	NUDT22	ATP5B	SLC16A1	NIPSNAP3A	PROSC	NDUFA7
NNT	NDUFS7	IDI1	SHMT1	THG1L	NDUFA7		MRPL12
NUDT22	MRPS10	MRPS27	RARS	DMGDH	ATP5B		VDAC1
PARL	ALDH3A2	TOP1MT	HIGD2A	MRM1	SUCLA2
NTHL1	MDH1	THG1L	MRRF	ADO	ACADVL
ETHE1	MRPL55	RDH14	COQ2	PDP1	DNAJC15
DGUOK	MRPL52	C6orf203	NDUFS4	C6orf203	DHRS4
TFAM	CKMT2	WARS2	ATP5A1	NME4	SOD1
HTRA2	NDUFB6	MRPL40	CS	NUDT22	ATP5J
GRPEL1	ATP5G2	TIMM23	PARK7	PXMP2	ATP5G2
SCO1	NDUFS6	DGUOK	NDUFA11	MMACHC	NDUFS8
PTGES2	SLC25A22	ADO	MRPL4	SLC30A6	PARK7
NUDT8	MRPL45	MTIF3	NDUFS8	TOP1MT	MECR
MTHFD2	CHCHD2	ISCU	OAT	PPTC7	SURF1
ABCB10	PRODH2	LYRM7	COQ4	GPT2	VDAC1
IARS2	OAT	DHODH	BCKDHA	IDI1	MDH2
SLC30A6	ATP5J	DMGDH	ACADVL	SLC25A44	NDUFB4
SFXN1	SURF1	GPT2	RPL34	SND1	COQ2
MRPL14	ALDH6A1	RARS2	NDUFB11	ETHE1	UQCRC2
MMACHC	MRPL2	EARS2	PRDX5	ABHD10	GARS
CRAT	VDAC1	SLC25A33	SLC25A28	MRPS27	PRDX5
OXNAD1	NDUFA5	PNKD	UQCRC2	MRPS24	ATP5F1
ACAD8	CCDC136	APEX2	COX10	ECHS1	PRDX6
ISCU	ECHDC3	LARS2	GFER	LYRM7	DUSP26
MRPL19	MRPL49	MRPL14	DNAJC15	POLDIP2	OAT
SLC25A20	ATP5F1	ECHDC3	NDUFB6	ACSL5	UCP2
TXNRD2	NDUFB7	GRPEL1	GCDH	UNG	COMTD1
CYP27B1	TATDN3	MRPS35	COQ7	DHODH	CHCHD10
SLC25A34	MRPS7	TOMM20	MPV17	NT5M	CKMT2
DNAJC11	DNAJC27	MRPS26	ATP5O	PTRH1	AGXT
SLC25A42	MRPL48	UNG	ATP5G2	MRPL19	MDH1
MRS2	SLC25A16	POLDIP2	GMPPB	AGMAT
MPST	SLC25A40	NIT1	ACO2	DACT2
DACT2	GLRX2	PDK1	NDUFB4	CCDC90B
NT5M	SDHC	DAP3	ATP5L	MTIF3
ABCB6	MRPS30	MRPL52	CHCHD2	DGUOK
SPTLC2	NME3	HDDC2	ATP5J	ACSF2
SLC25A19	PARK7	SOD2	GARS	PDP2
PSTK	NDUFS8	ACAT2	NIF3L1	TOMM20
NUDT13	MRPL4	DNAJA3	SUCLA2	ACAT2
DHODH	AGMAT	PTCD3	IDH1	COQ10B
DDX28	CHCHD10	COQ6	VDAC1	PYCR1
ACO1	NDUFA8	DNAJC30	ATP5F1	EARS2
SUPV3L1	NDUFAF1	LONP1	CHCHD10	DDX28
PROSC	TMEM70	SLC25A44	CKMT2	DAP3
HDDC2	SLC25A24	SLC25A20	UCP2	LACTB2
MRPS35	MRPL51	ACSL4	AGXT	TRAP1
COX5B	COQ4	BID	DUSP26	SLC25A20
MCCC1	MRPS18B	MRPS25	COMTD1	MRPL14
MTHFD1L	NDUFV3	PSTK	MDH1	GRPEL1
CHCHD3	LXN	MARS2
SIRT3	LYRM7	MRPL19
SOD2	SLC25A26	NME6
NCOA4	NDUFS4	MRPL32
TOP1MT	MRPL38	MRPS14
NUDT2	HIGD2A
MLYCD	FKBP8
LARS2	GADD45GIP1
SUOX	CPT1A
ACAD11	NDUFS3
SLC25A1	NME6
DAP3	TMEM160
MRPL40	MRPL37
TRMU	MPV17
PRODH	ATP5A1
THEM4	TRNT1
IDI1	UQCRC2
SLC25A44	TRPT1
GLYCTK	LAP3
BCL2	RARS
MFN2	MTIF3
PDP2	FH
RPS14	MRPS26
PNKD	NDUFAB1
PDP1	TTC19
FDPS	SUCLA2
RHOT2	IDH1
MRPS2	COX10
RAB35	BID
ADO	MRPL13
RSAD1	GCDH
ACAT2	EARS2
ACSL4	CYC1
NFS1	ALDH1L1
PISD	PXMP2
HAGH	MPV17L2
POLDIP2	GRPEL2
PPTC7	CCT7
CASP8	ISCA1
COQ10B	NDUFA12
GPT2	NDUFB2
ABHD10	FAM136A
ALKBH7	AK2
OMA1	SDHA
C6orf203	COX11
ABCD1	LIAS
PYCR1	GARS
MTHFS	NDUFB5
ADCK5	MARS2
UNG	MECR
RDH14	OPA3
RMND1	GSTK1
MRM1	COQ2
DHRS1	BCKDHA
CERK	ETFB
TMBIM1
PPOX
SLC25A29
SLC25A33
RAB24
AKR7A2
PLA2G15
TCIRG1
NLRX1
